# Supplementary material for: Structural Insights into the Phosphorylation-Enhanced Deubiquitinating Activity of UCHL3 and Ubiquitin Chain Cleavage Preference Analysis
Source: Int J Mol Sci. 2022 Sep 15;23(18):10789. doi: 10.3390/ijms231810789 (PMC9501053; doi:10.3390/ijms231810789)
Supplement: Supplementary file 1 [file ijms-23-10789-s001.zip]

Archive with 1 entries (1 files):
- ijms-1886978-supplementary.pdf
